# Supplementary material for: Histological and quantitative polymerase chain reaction-based analysis of Buruli ulcer using mapping biopsy method
Source: PLoS Negl Trop Dis. 2020 Jun 22;14(6):e0008051. doi: 10.1371/journal.pntd.0008051 (PMC7332088; doi:10.1371/journal.pntd.0008051)
Supplement: S1 Table — The results of mycobacterial and histological examination and PCR analysis are shown. (XLSX) [file pntd.0008051.s001.xlsx]

## Sheet: the supplementary information
Supporting information. Summary of the histological and mycobacterial examination.
no.	case	sample type	site	histological necrosis	histological infiltrate	histological granuloma	smear	Z-N	culture	PCR	time after onset (weeks)
1	1	biopsy	the edge of the ulcer	+	-	-	+	+	+	+	8
2	1	biopsy	dorsum of the hand, 4 cm distant from the ulcer	+	+	-	N.T.	-	N.T.	N.T.	10
3	1	biopsy	dorsum of the hand, 3 cm distant from the ulcer	+	+	-	N.T.	-	N.T.	N.T.	10
4	1	biopsy	dorsum of the hand, 2 cm distant from the ulcer	+	+	-	N.T.	-	N.T.	N.T.	10
5	1	biopsy	dorsum of the hand, 1 cm distant from the ulcer	+	+	-	N.T.	-	N.T.	N.T.	10
6	1	debridement	around sample 5	+	-	-	+	+	+	N.T.	10
7	1	debridement	around sample 4	+	-	-	N.T.	+	N.T.	N.T.	10
8	1	debridement	the ulcer including sample 1	+	-	-	N.T.	+	N.T.	N.T.	10
9	1	biopsy	the wrist, proximal	-	+	+	N.T.	N.T.	N.T.	quantitative	11
10	1	biopsy	the wrist, distal	+	+	-	N.T.	N.T.	N.T.	quantitative	11
11	1	biopsy	the third finger, proximal	-	+	+	N.T.	N.T.	N.T.	quantitative	11
12	1	biopsy	the third finger, distal	-	+	-	N.T.	N.T.	N.T.	quantitative	11
13	1	biopsy	thenar region of the palm	-	+	+	N.T.	N.T.	N.T.	quantitative	11
14	1	biopsy	center of the palm	-	+	-	N.T.	N.T.	N.T.	quantitative	11
15	1	biopsy	hypothenar region of the palm	-	+	-	N.T.	N.T.	N.T.	quantitative	11
16	1	debridement	the proximal part of the ulcer, including sample 10	+	-	-	N.T.	+	N.T.	N.T.	12
17	1	debridement	near sample 4 and 7	+	-	-	N.T.	-	N.T.	N.T.	12
18	1	debridement	the proximal part of sample 16, including sample 9	+	-	-	N.T.	-	N.T.	N.T.	12
19	2	biopsy	the swelling lesion of the forearm	+	+	-	N.T.	-	-	+	6
20	2	biopsy	the proximal part of the swelling lesion	-	+	+	N.T.	-	N.T.	N.T.	9
21	2	biopsy	near the necrotic lesion	+	+	+	N.T.	-	N.T.	N.T.	9
22	2	biopsy	the distal part of the swelling lesion	+	+	-	N.T.	-	N.T.	N.T.	9
23	2	biopsy	near the sample 20	-	+	+	N.T.	-	N.T.	quantitative	10
24	2	biopsy	margin of the swelling lesion, in the direction of two o'clock	-	+	+	N.T.	-	N.T.	quantitative	10
25	2	biopsy	margin of the swelling lesion, in the direction of one o'clock	+	+	+	N.T.	-	N.T.	quantitative	10
26	2	biopsy	margin of the swelling lesion, in the direction of twelve o'clock	+	+	+	N.T.	-	N.T.	quantitative	10
27	2	biopsy	margin of the swelling lesion, in the direction of eleven o'clock	+	+	+	N.T.	-	N.T.	quantitative	10
28	2	biopsy	margin of the swelling lesion, in the direction of nine o'clock	-	+	+	N.T.	-	N.T.	quantitative	10
29	2	biopsy	margin of the swelling lesion, in the direction of eight o'clock	-	+	+	N.T.	-	N.T.	quantitative	10
30	2	biopsy	margin of the swelling lesion, in the direction of seven o'clock	+	+	+	N.T.	-	N.T.	quantitative	10
31	2	biopsy	margin of the swelling lesion, in the direction of six o'clock	+	+	+	N.T.	-	N.T.	quantitative	10
32	2	biopsy	near the sample 19	+	+	+	N.T.	-	N.T.	quantitative	10
33	2	biopsy	forearm, 1 cm distant from the necrotic lesion	+	+	-	N.T.	-	N.T.	N.T.	11
34	2	biopsy	forearm, 2 cm distant from the necrotic lesion	+	+	-	N.T.	-	N.T.	N.T.	11
35	2	biopsy	forearm, 3 cm distant from the necrotic lesion	+	+	+	N.T.	-	N.T.	N.T.	11
36	2	biopsy	forearm, 4 cm distant from the necrotic lesion	+	+	+	N.T.	-	N.T.	N.T.	11
37	2	biopsy	forearm, 5 cm distant from the necrotic lesion	-	+	-	N.T.	-	N.T.	N.T.	11
38	2	biopsy	forearm, 6 cm distant from the necrotic lesion near sample 29	-	+	-	N.T.	-	N.T.	N.T.	11
39	2	biopsy	forearm, 7 cm distant from the necrotic lesion	-	+	-	N.T.	-	N.T.	N.T.	11
40	2	biopsy	forearm, 8 cm distant from the necrotic lesion	-	+	-	N.T.	-	N.T.	N.T.	11
41	2	biopsy	forearm, 9 cm distant from the necrotic lesion	-	+	+	N.T.	-	N.T.	N.T.	11
42	2	biopsy	forearm, 10 cm distant from the necrotic lesion	-	+	+	N.T.	-	N.T.	N.T.	11
43	2	debridement	around the necrotic lesion, including sample 21, 33, and 34	+	-	-	N.T.	-	N.T.	N.T.	11
44	2	debridement	the distal part of sample 43, including sample 29, 30, 35, 36, 37, and 38	+	+	-	N.T.	-	N.T.	N.T.	11
45	2	debridement	the proximal part of sample 43, including sample 20, and 23	-	+	-	N.T.	-	N.T.	N.T.	11
46	2	debridement	the ulnar part of sample 43, including sample 31	-	+	-	N.T.	-	N.T.	N.T.	11
47	2	debridement	the distal part of sample 46, including the sites of sample 39, 40, and 41	-	+	-	N.T.	-	N.T.	N.T.	11
48	2	debridement	the radial part of sample 43, 44, and 47, including sample 19, 22, 26, and 32	+	+	-	N.T.	-	N.T.	N.T.	11
49	2	debridement	subcutis of sample 43	+	+	-	+	+	-	N.T.	11
50	2	debridement	subcutis of sample 44	+	+	-	N.T.	+	N.T.	N.T.	11
51	2	debridement	the proximal part of sample 45	-	+	+	N.T.	-		N.T.	13
52	2	debridement	the ulnar part of sample 46	-	+	+	N.T.	-		N.T.	13
53	2	debridement	the distal part of sample 54 including the site of sample 42	-	+	+	-	-	-	N.T.	13
54	2	debridement	the ulnar part of sample 44 and 47	-	+	+	-	-	-	N.T.	13
55	2	debridement	the distal part of sample 53 and 56	-	+	+	-	-	-	N.T.	13
56	2	debridement	the radial part of sample 53	+	+	+	-	-	-	N.T.	13
57	2	debridement	the radial part of sample 48	+	+	+	N.T.	-	N.T.	N.T.	13
58	2	debridement	the radial part of sample 57	+	+	+	N.T.	-	N.T.	N.T.	13
59	3	biopsy	the edge of the ulcer	+	+	-	+	+	-	+	13
60	3	biopsy	1 cm distant from the ulcer in the direction of one o'clock	-	+	-	N.T.	-	N.T.	quantitative	16
61	3	biopsy	2 cm distant from the ulcer in the direction of one o'clock	-	+	-	N.T.	-	N.T.	quantitative	16
62	3	biopsy	1 cm distant from the ulcer in the direction of three o'clock	-	+	-	N.T.	-	N.T.	quantitative	16
63	3	biopsy	2 cm distant from the ulcer in the direction of three o'clock	-	+	-	N.T.	-	N.T.	quantitative	16
64	3	biopsy	1 cm distant from the ulcer in the direction of four o'clock	+	-	-	N.T.	-	N.T.	quantitative	16
65	3	biopsy	2 cm distant from the ulcer in the direction of four o'clock	-	+	-	N.T.	-	N.T.	quantitative	16
66	3	biopsy	1 cm distant from the ulcer in the direction of seven o'clock	-	+	+	N.T.	-	N.T.	quantitative	16
67	3	biopsy	2 cm distant from the ulcer in the direction of seven o'clock	-	+	-	N.T.	-	N.T.	quantitative	16
68	3	biopsy	1 cm distant from the ulcer in the direction of nine o'clock	+	-	-	N.T.	-	N.T.	quantitative	16
69	3	biopsy	2 cm distant from the ulcer in the direction of nine o'clock	-	+	-	N.T.	-	N.T.	quantitative	16
70	3	biopsy	1 cm distant from the ulcer in the direction of eleven o'clock	-	+	-	N.T.	-	N.T.	quantitative	16
71	3	biopsy	2 cm distant from the ulcer in the direction of eleven o'clock	-	+	+	N.T.	-	N.T.	quantitative	16
72	3	biopsy	near the sample 61	-	+	-	N.T.	N.T.	N.T.	N.T.	19
73	3	biopsy	near the sample 63	-	+	-	N.T.	N.T.	N.T.	N.T.	19
74	3	biopsy	near the sample 65	+	+	-	N.T.	N.T.	N.T.	N.T.	19
75	3	biopsy	near the sample 66	+	+	-	N.T.	N.T.	N.T.	N.T.	19
76	3	biopsy	near the sample 67	-	+	-	N.T.	N.T.	N.T.	N.T.	19
77	3	biopsy	near the sample 68	+	+	-	N.T.	N.T.	N.T.	N.T.	19
78	3	biopsy	near the sample 71	-	+	-	N.T.	N.T.	N.T.	N.T.	19
79	3	debridement	marginal part of the ulcer, including sample 60	+	+	-	N.T.	+	N.T.	N.T.	19
80	3	debridement	marginal part of the ulcer, including sample 62	+	+	-	N.T.	+	N.T.	N.T.	19
81	3	debridement	marginal part of the ulcer, including sample 64 and 65	+	+	-	N.T.	+	N.T.	N.T.	19
82	3	debridement	marginal part of the ulcer, including sample 66	+	+	-	N.T.	+	N.T.	N.T.	19
83	3	debridement	marginal part of the ulcer, including sample 68 and 69	+	+	-	N.T.	+	N.T.	N.T.	19
84	3	debridement	marginal part of the ulcer, including sample 70	+	+	-	N.T.	+	N.T.	N.T.	19
